# Supplementary material for: Integrated transcriptomics and metabolomics confirms the oxidative stress mechanism of hypothermia-induced neuronal necroptosis
Source: Cell Mol Biol Lett. 2025 Jul 21;30:87. doi: 10.1186/s11658-025-00772-0 (PMC12282006; doi:10.1186/s11658-025-00772-0)
Supplement: Supplementary file 1 — Additional file 1. [file 11658_2025_772_MOESM1_ESM.xlsx]

## Sheet: Sheet1
Compounds	Class	VIP	P-value	FDR	FC	Log2FC
Myo-Inositol	Alcohols	0.5391961048091847	0.45661878320718	0.6326645791424782	0.9699049757156408	-0.04408468550428345
3-Hydroxytyramine	Amines	0.720065512578876	0.2311348623831454	0.41210091742731353	3.046359064931011	1.6070859978545382
Oleamide	Amines	0.03363390690005567	0.970887604011726	0.9794041619416536	1.0117491732090336	0.01685167005234337
1,3-diaminopropane	Amines	0.49099715217874007	0.43481660340270656	0.6173322147075464	0.9676840619867428	-0.04739199429246863
Hexadecanamide	Amines	0.01623308387395898	0.8942390337870939	0.945366599586332	1.0636012558970551	0.08895738583904177
Linoleic Acid Amide	Amines	0.3200256344147212	0.521839478325121	0.6819493182657832	1.2144618747368197	0.2803172005612932
N-Acetyl-D-Galactosamine	Amines	1.469191089061536	0.00425847394479645	0.02448622518257963	0.6552063644127613	-0.6099787240773449
Urea	Amines	0.9418055367251738	0.14356906275541806	0.30763789637216254	0.8914881629686541	-0.16571245277438365
Trimethylamine N-Oxide	Amines	1.7092293472863107	1.6948072210218893e-4	0.00299850508334641	0.6497307779055056	-0.6220860472681695
Xanthurenic Acid	Amino acid derivatives	1.1011834985004365	0.0624903347250133	0.17316598779220552	4.632901913799089	2.2119161384528576
L-Cystathionine	Amino acid derivatives	0.5485274946095475	0.40059594127115095	0.5868602961297116	0.858080555249779	-0.2208150028687365
L-Carnosine	Amino acid derivatives	0.15446633931571677	0.5916033763851141	0.7280754687427974	1.0357517728546266	0.05067828972227482
Trans-4-Hydroxy-L-Proline	Amino acid derivatives	0.6169635796600854	0.1951498804141165	0.37297441373563733	1.0434909806324255	0.06141813068164223
N-Acetyl-L-Tyrosine	Amino acid derivatives	0.5528315703093973	0.22493663192903157	0.4073655538872225	1.1904185847492126	0.25146895500971556
5-Hydroxy-Tryptophan	Amino acid derivatives	0.00766004319524889	0.9864090423729222	0.9864090423729222	0.9955057923218292	-0.00649838463754939
Glutamine	Amino acid derivatives	0.7814672471933765	0.16433194236094997	0.3333904914452794	0.826442919638578	-0.27501291529491534
3-N-Methyl-L-Histidine	Amino acid derivatives	0.5532552868080519	0.33110574722923125	0.5214575630049595	0.8594938928633407	-0.21844070622192568
Hexanoyl Glycine	Amino acid derivatives	1.536932981059634	0.00575403612314846	0.03227873922741822	22.892476000201217	4.516801604964386
L-tyrosine methyl ester	Amino acid derivatives	1.1404453244641155	0.04327060354513368	0.13269651753840997	1.185134896542119	0.2450512814830649
S-(5-Adenosy)-L-Homocysteine	Amino acid derivatives	0.7864353875340425	0.1691882210107395	0.3354594037281904	0.8505779431898541	-0.2334846507668541
Kynurenine	Amino acid derivatives	0.7777081880173875	0.14418318000360691	0.30763789637216254	1.3203405607681675	0.40091009773611186
Methionine Sulfoxide	Amino acid derivatives	1.9213382230578295	1.0847447338740243e-5	4.989825775820512e-4	0.527901037324924	-0.9216605939819594
5-Hydroxylysine	Amino acid derivatives	0.0500926323508403	0.9479783148434112	0.9690444996177092	0.9727611926624946	-0.03984241983749434
2-Aminoisobutyric Acid	Amino acid derivatives	1.3515656100317603	0.00710632637061677	0.03632122367204131	1.583610859579084	0.6632178657663081
N-A-Acetyl-L-Arginine	Amino acid derivatives	1.5805814991130298	0.00194319087833002	0.01207929464907854	0.6441525452128608	-0.6345257137503673
N-Acetyl-L-glutamic acid	Amino acid derivatives	0.6237068068838209	0.18224738703504464	0.3539563005472809	1.1091197707958282	0.14941516658451262
N6-Acetyl-L-Lysine	Amino acid derivatives	1.6671099220759054	3.598030853326194e-4	0.00392965966065017	0.6469029316320565	-0.6283788441210507
3-hydroxymethylglutaric acid	Amino acid derivatives	0.7029410476232922	0.17590084086973976	0.34578797777812087	1.119358746761924	0.162672484239192
L-Cystine	Amino acids	1.187351523120861	0.04215150144321694	0.13101142340459318	0.8032984565452788	-0.3159919903590096
L-Norvaline	Amino acids	0.6764307318931851	0.1605499266380872	0.32970074220321477	1.133878113145753	0.18126556531440904
L-Asparagine	Amino acids	1.61690041170083	7.923877009728289e-4	0.00601691282616297	0.7071751993216048	-0.4998604146760104
L-norleucine	Amino acids	0.9755663761034208	0.06043217936781846	0.1695048933487591	1.189976886272659	0.2509335513620753
L-citrulline	Amino acids	0.3344332303769615	0.4968954143696507	0.6722702665001157	0.9324241333237052	-0.10094174960564054
Phenylalanine	Amino acids	1.3102109374899849	0.01749829323962848	0.07060714815990439	0.7998028199397854	-0.32228372708519154
Ornithine	Amino acids	0.6091544539516336	0.27283253015837	0.4614079554148904	1.1026550868671945	0.14098158305617445
L-Proline	Amino acids	0.8112240219552725	0.08874943748221344	0.2197642753451614	1.1361586582155492	0.18416431322115231
Tryptophan	Amino acids	0.4487799186834167	0.5188178837419974	0.6818749329180538	0.944922430756452	-0.0817321923856042
Arginine	Amino acids	1.6254493763764728	3.5045699274688396e-4	0.00392965966065017	0.8616616566498458	-0.21480660851452657
L-Leucine	Amino acids	1.098878284339842	0.02767106874948514	0.0979130124981782	1.223776461221559	0.2913400549753561
Histidine	Amino acids	1.7756227224501753	7.660200842908947e-5	0.00167918812965834	0.7617915211933806	-0.3925318642194196
Tyrosine	Amino acids	0.4284470813802274	0.5977349174870138	0.7289765045295012	0.9571016650700158	-0.06325591635975909
Lysine	Amino acids	0.9163963787378474	0.08760418233342482	0.2197642753451614	1.09238490460745	0.12748128311327006
Threonine	Amino acids	0.999517406937148	0.09709897916560337	0.23508173903251345	0.8471456464083007	-0.23931806713968284
Homo-L-arginine	Amino acids	0.7030293290619088	0.26028820682865844	0.4434539820043811	0.9426962486795052	-0.08513510778007304
L-Aspartate	Amino acids	1.5253084261970016	6.636491952776955e-4	0.00545140410406678	1.3461807197868665	0.4288720994273784
Glycine	Amino acids	0.1876091541444109	0.9002800653573283	0.945366599586332	0.9914791323740796	-0.01234568646475112
L-Methionine	Amino acids	1.6931002904181975	5.733838982502447e-4	0.00488438135546504	0.6969266787544475	-0.5209212117657438
L-Homocitrulline	Amino acids	0.545344787662308	0.3249778572920571	0.5200748323514539	1.0937560267604716	0.12929096643387172
L-Alanine	Amino acids	0.5676582896005811	0.41748911618360296	0.6001406045139293	0.944714193542121	-0.08205016124141166
Serine	Amino acids	0.7545461407287534	0.12547167168714832	0.2857275691885556	1.1367299419613173	0.1848895473960715
L-Isoleucine	Amino acids	0.192447348662729	0.5990285189394597	0.7289765045295012	1.040872759924662	0.0577937191221677
H-Lys(Me)-OH chloride hydrochloride salt	Amino acids	0.3173806497380471	0.4862278483526621	0.6617302078172325	1.038154765043385	0.05402153244039761
L-Glutamic acid	Amino acids	0.6600049157628651	0.3151218107573545	0.5177001176727967	0.931795459875337	-0.10191479388002792
7,12-diketolithocholic acid	Bile acids	0.01003446182464302	0.9397000622605252	0.9648705996425035	0.9941268256333602	-0.0084981796786997
Taurocholic acid	Bile acids	1.0991787513008262	0.0299111703928082	0.1026801371693416	1.1999197405592377	0.26293791102585623
Isoallolithocholic acid	Bile acids	0.3412493222126537	0.6786908134526084	0.7844165180608036	0.8834657770447739	-0.1787538449368056
Glycolithocholic acid-3-sulfate	Bile acids	1.0382738239978389	0.08225138070858638	0.2108260997367482	2.4598348271655404	1.2985614448208316
Taurochenodeoxycholic acid	Bile acids	1.792837236508103	2.1286355245814925e-4	0.00329119023545671	Inf	Inf
Taurodeoxycholic acid	Bile acids	1.8326741124193404	2.1464284144282936e-4	0.00329119023545671	Inf	Inf
Taurolithocholic acid	Bile acids	0.7247741002460268	0.2830974907625943	0.47527315967442835	0.8997364895313745	-0.1524255611243311
Taurodehydrocholic acid	Bile acids	0.8831359237818145	0.12998827240661806	0.29311081032864855	0.4793083576193763	-1.0609739986799027
Dodecanoylcarnitine	CAR	1.826012765134353	1.6662436237589194e-5	5.846461958569792e-4	2.206959992250749	1.142060476692922
L-palmitoylcarnitine	CAR	1.8475111583700337	1.107299397918478e-4	0.00212232384601041	2.22652543072693	1.1547940899187474
DL-carnitine	CAR	1.01637019379565	0.07892514029746976	0.2062816166865687	0.9287154756937204	-0.10669141935320713
Isobutyryl-L-carnitine	CAR	1.6124386074965604	0.00117367249857771	0.00843577108352736	0.5540623212649252	-0.8518798342752423
Myristoyl-L-carnitine	CAR	1.9050596841269103	1.7793579873908064e-5	5.846461958569792e-4	2.5176435646765305	1.3320740480002495
Decanoyl-carnitine	CAR	1.6274747841745465	0.00156323119670154	0.01027266214975303	4.765592597466115	2.2526556232156003
2-Methylbutyroylcarnitine	CAR	1.703209808767434	4.370441692625872e-4	0.00404931738413068	0.5310526110121109	-0.9130732999852728
Isovaleryl-carnitine	CAR	0.3661990701948365	0.5128091878137191	0.677851225271008	1.0750271367819288	0.10437307805341432
Acetyl-carnitine	CAR	0.8330964390802061	0.14055399483725367	0.30763789637216254	1.100286286696445	0.13787895162226338
Acetamide	Carboximidic acids	1.6809620621048158	4.119265108985635e-4	0.00404931738413068	0.4369730738257355	-1.194383710939304
Choline	Cholines	1.1648722626509236	0.01834757408847288	0.07185986697578756	1.0809081472610136	0.11224393184103897
Niacinamide	CoEnzyme and vitamins	0.18331220250270025	0.6184838474212737	0.74407924864807	1.0229478607577052	0.03273261336940517
Thiamine pyrophosphate	CoEnzyme and vitamins	0.614650453556274	0.20407217649788956	0.3769505920527694	1.0789869426696828	0.109677406197869
Nadide	CoEnzyme and vitamins	0.5726081504827846	0.3834919828448714	0.5802839214100027	1.3561402353375294	0.4395063719588379
Triphosphopyridine nucleotide	CoEnzyme and vitamins	0.29349424937320984	0.5430254926805623	0.701662153463648	1.0947548674946357	0.13060786430964216
Flavin mononucleotide	CoEnzyme and vitamins	0.2298724183412788	0.6487580743785024	0.7612977403421203	0.8035035247279735	-0.3156237423044614
Biotin	CoEnzyme and vitamins	0.4369839063549735	0.3202979723900239	0.5187924904908838	1.070581629297903	0.09839480197607656
Retinoic acid	CoEnzyme and vitamins	0.42296867022882495	0.3881638148007552	0.5835142313998282	0.7899171451334702	-0.340226758779708
Trigonelline	CoEnzyme and vitamins	1.2842196405524882	0.01416287834051242	0.06394597937542715	1.3073938293110954	0.38669379301478934
vitamin B1	CoEnzyme and vitamins	0.36454493887530415	0.6210733686525415	0.74407924864807	0.9864864895579584	-0.01962880225703397
NADH	Dinucleotides	0.5343932760407114	0.32019826790415684	0.5187924904908838	1.2686381926249646	0.3432806805809322
Apigenic acid	FFA	0.3609812124726621	0.5076443239377322	0.6752822784828136	0.8312184991111693	-0.26670033251366887
Octadecanedioate (C18)	FFA	1.97444813950443	6.559916955825689e-6	3.771952249599771e-4	4.9275230586641134	2.30086262246968
Transvaccenic Acid (C18:1T)	FFA	0.11289565378873796	0.8115828455688032	0.8806845814325093	1.0856879069780383	0.11860944405914098
1-monopalmitoylglycerol	FFA	0.8608786252730399	0.15049732325054044	0.31688649536633207	1.2435194867452748	0.31442911568549275
2-Hydroxyhexadecanoic acid	FFA	0.4321233445655543	0.42352118191662824	0.6050302598808975	1.148897507778487	0.20025010206151136
Arachidonoyl ethanolamide	Fatty acyl	1.2158746407370835	0.0467532882259537	0.1378622601534532	0.842668225217454	-0.2469633688777236
Oleoylethanolamide	Fatty acyl	0.7677082923723739	0.20165013082737976	0.3769505920527694	0.8748601364072318	-0.1928757026739605
Lumichrome	Heterocyclic compounds	0.388150739370078	0.47709355975392687	0.6531638020440665	1.076359119900973	0.10615950360108917
Thiamine Monophosphate	Heterocyclic compounds	0.7674037357970942	0.24605802535017565	0.4320102735155756	0.966172938409589	-0.04964665007539252
7a,27-Dihydroxycholesterol	Hormones and hormone related compunds	0.470377036472486	0.3937410332864776	0.5868602961297116	1.4647516912725644	0.5506561157517204
Allopregnanolone	Hormones and hormone related compunds	0.3472841061615952	0.56618143277547	0.7115941504828311	0.8670718279975261	-0.20577658401979215
24-Hydroxycholesterol	Hormones and hormone related compunds	0.21491565835140825	0.7459447475447039	0.8328509317246693	1.0233042362329416	0.03323513320728097
Progesterone	Hormones and hormone related compunds	1.6433621760062989	0.00151736602115723	0.01026453484900484	6.442762759285868	2.687679471632959
Testosterone	Hormones and hormone related compunds	0.9284172692315072	0.1520522941868096	0.31688649536633207	0	-Inf
rac Normetanephrine Hydrochloride	Hormones and hormone related compunds	0.14835934059380398	0.9681038845293304	0.9794041619416536	0.996836882164176	-0.00457064697991823
Epinephrine	Hormones and hormone related compunds	0.01056075641589925	0.8171735669717125	0.8823939925046661	0.9878697140431412	-0.01760731147632544
11-Dehydrocorticosterone	Hormones and hormone related compunds	1.9964405340164524	2.6099188369358366e-9	6.002813324952424e-7	12.457385102111854	3.638929362597118
5alpha-Pregnane-3,20-dione	Hormones and hormone related compunds	1.417927104841761	0.0153340573592771	0.0665440225025233	0	-Inf
Corticosterone	Hormones and hormone related compunds	1.9524099492706777	1.3168227100549002e-7	1.0095640777087568e-5	8.491549075491012	3.0860277622200303
Deoxycorticosterone	Hormones and hormone related compunds	1.7973922938301825	3.3881867052158303e-4	0.00392965966065017	10.774542555260666	3.4295547143394405
Indolelactic acid	Indole and Its derivatives	1.2376936960798235	0.02160896307931548	0.08147641816791086	0.6787630389592086	-0.5590200876998561
Indole-3-acetamide	Indole and Its derivatives	0.10407782762457592	0.8970836569105195	0.945366599586332	1.068182126538267	0.0951576495090046
beta-indole-3-acetic acid	Indole and Its derivatives	1.2803848767180943	0.01445735185879222	0.06394597937542715	1.9479025245443289	0.9619214849792748
Choline alfoscerate	LPC	0.6930551794555481	0.22447965416282503	0.4073655538872225	0.9584220958993704	-0.06126692582892121
1-Palmitoyl-sn-glycero-3-phosphocholine	LPC	0.7691533365059053	0.11955344081415004	0.28018616444320016	1.0593601272797777	0.0831931139005888
1-Stearoyl-sn-glycero-3-phosphocholine	LPC	1.6569106366685131	3.5571742759440793e-4	0.00392965966065017	1.564959017192952	0.6461248766680096
1-Myristoyl-sn-glycero-3-phosphocholine	LPC	1.2396063207698178	0.00950257354564983	0.04751286772824919	1.2593772436575952	0.332710503892359
Palmitoyl ethanolamide	LPE	0.3483237988514891	0.6298935267260448	0.750650316823784	0.9483998608484324	-0.07643264374320197
1-hexadecanoyl-sn-glycero-3-phosphoethanolamine	LPE	1.6452535333853322	2.643071047657049e-4	0.003799414631007	1.2152711782466152	0.28127827585464793
Phosphorylethanolamine	LPE	0.5609308167451852	0.23043710128061165	0.41210091742731353	1.074133373394453	0.10317314154325842
ATP	Nucleotide and Its metabolomics	0.5590847279576072	0.2903004671422647	0.4838341119037745	1.1861134556502992	0.2462420150065489
N6-threonylcarbamoyladenosine	Nucleotide and Its metabolomics	0.5016375158685412	0.415550949334195	0.6001406045139293	0.9499553560158523	-0.07406838056794392
Inosine triphosphate	Nucleotide and Its metabolomics	0.5043802118385539	0.3280549587393279	0.5203630380003132	1.1300402912512084	0.1763742124210198
5'-Deoxy-5'-methylthioadensine	Nucleotide and Its metabolomics	1.9774766248389095	2.4101685933893633e-8	2.7716938823977676e-6	0.6856052517061331	-0.5445499344139388
5-methoxycarbonylmethyluridine	Nucleotide and Its metabolomics	0.4137164480097564	0.5065971051962739	0.6752822784828136	0.8908813810059016	-0.1666947421827073
2'-O-methyluridine	Nucleotide and Its metabolomics	1.1369411563579643	0.04138477414428489	0.13039038429021266	0	-Inf
5-methylcytidine	Nucleotide and Its metabolomics	1.255479330325426	0.00646302509929582	0.03427975920834007	1.5019140158865378	0.5868022213708941
7-methylguanosine	Nucleotide and Its metabolomics	0.7889424783633652	0.13439223996268718	0.30009917661570923	2.0664016624940267	1.047120709268765
1-methyladenosine	Nucleotide and Its metabolomics	0.3618615411879876	0.6451099301899537	0.7608988920189197	0.855050526508581	-0.225918420865914
5-formylcytidine	Nucleotide and Its metabolomics	0.11158436746145922	0.9543769351006046	0.9712685622705268	0.9692235300519932	-0.0450986650493479
2'-O-methylguanosine	Nucleotide and Its metabolomics	1.8128678131910103	2.9549709818738724e-5	8.495541572887383e-4	0.5657446525646855	-0.821777051727266
2'-O-methylcytidine	Nucleotide and Its metabolomics	1.0922072679392028	0.03775932103415284	0.12245367520755868	0.4723484621069331	-1.08207653387572
N2-methylguanosine	Nucleotide and Its metabolomics	0.04876364848440822	0.7733670464569845	0.8470210508814593	1.0444330604937244	0.06272003056830389
Hypoxanthine	Nucleotide and Its metabolomics	0.609469270809769	0.19783860206846848	0.37297441373563733	0.8084426724595211	-0.3067826206203084
Cytidine	Nucleotide and Its metabolomics	1.0056040268208342	0.04577647834081631	0.136734935303737	1.287122673142418	0.3641495605517332
Pseudouridine	Nucleotide and Its metabolomics	1.163494008304923	0.05056526654819545	0.14721533298841713	0.8846117664580105	-0.1768836628500692
Inosine	Nucleotide and Its metabolomics	0.1542214956190664	0.9042637039521436	0.945366599586332	0.9915066558451228	-0.01230563779126052
2'-deoxycytidine	Nucleotide and Its metabolomics	1.7633344068773895	8.030899750539915e-5	0.00167918812965834	2.1459462250045145	1.1016139242345335
2'-deoxyguanosine	Nucleotide and Its metabolomics	1.444817068723865	0.00405136988814172	0.02389269421211787	1.3630039351568148	0.4467897273837875
GMP	Nucleotide and Its metabolomics	0.5315038690718085	0.24348853758596772	0.43078741265209675	1.0584043607978548	0.08189091087933968
IMP	Nucleotide and Its metabolomics	1.2239158384748277	0.01431849750283419	0.06394597937542715	1.2866863035335494	0.36366036474703545
UMP	Nucleotide and Its metabolomics	0.8311234909356118	0.12320295821025852	0.2833668038835946	1.183639293663812	0.2432294960623088
dTMP	Nucleotide and Its metabolomics	0.4752757949763967	0.3749186337525555	0.5710681176363428	0.5559783738264965	-0.846899328089766
N6-methyladenosine	Nucleotide and Its metabolomics	0.27664783582897623	0.7524929774255597	0.8361033082506218	0.8954491088705951	-0.15931665314662413
N,N-Dimethylguanosine	Nucleotide and Its metabolomics	0.06028177162737017	0.7620654922428295	0.8426685731531288	1.0319168977920017	0.04532679249492085
Uridine	Nucleotide and Its metabolomics	0.2685957933728923	0.5079297138153338	0.6752822784828136	1.046726399526199	0.065884390091251
AMP	Nucleotide and Its metabolomics	0.508868300661274	0.3408189421363198	0.5260963536332454	0.8942921866614124	-0.1611818234598184
dCMP	Nucleotide and Its metabolomics	0.04875836357829236	0.8379017879776975	0.9005486506302357	1.0067614793683768	0.00972192237893552
1-methylhistamine	Nucleotide and Its metabolomics	0.13804220697784955	0.7165087285936274	0.8239850378826714	1.0144220386758276	0.02065799398796848
5'-Cytidylic acid	Nucleotide and Its metabolomics	1.1324248885738588	0.01722678623750199	0.07060714815990439	1.1793427523192963	0.2379830696391047
5-Methylcytosine	Nucleotide and Its metabolomics	0.2628261556032842	0.5854761480754901	0.7278892651749336	1.0492329948264716	0.069335081304998325
S-adenosyl-L-methioninate	Nucleotide and Its metabolomics	1.8307844198676244	4.361153035266165e-5	0.00111451688679024	0.7039915791539059	-0.5063699228224583
Adenine	Nucleotide and Its metabolomics	1.2901311984408304	0.01735590442917058	0.07060714815990439	0.7776322554616136	-0.36284003305608065
Thymidine	Nucleotide and Its metabolomics	0.9935132596623044	0.08249716946220582	0.2108260997367482	1.288500896594488	0.3656935410873049
N6,2'-O-dimethyladenosine	Nucleotide and Its metabolomics	1.369356363186006	0.0114144121956028	0.05469405843726345	0.6515243123937526	-0.6181090792321695
Cyclic-AMP	Nucleotide and Its metabolomics	0.23897611458294593	0.7422711998350164	0.8328280811123179	0.9658072267412986	-0.05019283623822852
Guanosine	Nucleotide and Its metabolomics	0.8028358673995492	0.14445605568779807	0.30763789637216254	0.8516531308522075	-0.23166213896050508
Uracil	Nucleotide and Its metabolomics	1.539698677309781	0.00192656990790249	0.01207929464907854	0.6561304309947189	-0.6079454607683673
ADP	Nucleotide and Its metabolomics	0.4991808799678102	0.39960650739117953	0.5868602961297116	1.125705497298858	0.1708294445060359
Adenosine	Nucleotide and Its metabolomics	0.5404235166091717	0.25703657976940675	0.4411821891564444	1.029517371163074	0.04196817293217709
2-Aminooctanoic acid	Organic acid And Its derivatives	0.08685414047280365	0.7405165316374229	0.8328280811123179	1.0985570974075651	0.13560985565651057
Cyclamic acid	Organic acid And Its derivatives	0.9639339068301276	0.06553229224373153	0.1794336573340268	26.859699716457133	4.747371270836643
L-Leucic acid	Organic acid And Its derivatives	1.0150337580901625	0.03780091712928985	0.12245367520755868	1.363610716747213	0.44743184291354154
Urocanic acid	Organic acid And Its derivatives	0.8056706121677254	0.1831339120222888	0.3539563005472809	1.3689101882226824	0.4530277970296191
Potassium Phenyl Sulfate	Organic acid And Its derivatives	0.9305149252744914	0.08886120698739135	0.2197642753451614	1.7563094224898508	0.812547037906461
Acetoacetic acid sodium salt	Organic acid And Its derivatives	0.20757106351496304	0.6684546709401549	0.780429311249927	1.0700694006003326	0.09770436733206536
2,4-Hexadienoic acid	Organic acid And Its derivatives	0.32974682023690755	0.5845298792550153	0.7278892651749336	1.0043720339463371	0.00629376342273021
3-phenyllactic acid	Organic acid And Its derivatives	1.215054802637883	0.03411005876981124	0.11434503520728488	0.7188035971645927	-0.47633046623075154
Suberic acid	Organic acid And Its derivatives	1.2316642431793976	0.04474104610284614	0.13540053425861331	3.78197651105983	1.919140403086
3-Hydroxybutyric Acid	Organic acid And Its derivatives	1.581471881547195	0.00395600064054772	0.02389269421211787	329.9371318789854	8.366047341012258
Creatinine	Organic acid And Its derivatives	0.39097000139372495	0.5516433816431179	0.7039652634363948	0.9796385694553444	-0.02967851936587297
alpha-Aminoadipic acid	Organic acid And Its derivatives	1.3507164587293683	0.01627028470098538	0.06929936076345625	0.6953677894644219	-0.5241518541896784
4-Aminobutyric Acid	Organic acid And Its derivatives	1.265353803132786	0.02279412138809812	0.08321663363908839	0.8761381830103954	-0.19076966772990073
Argininosuccinic acid	Organic acid And Its derivatives	1.7253902373940242	5.153832885487495e-4	0.00455915986023893	0.49751713822244986	-1.0071818711352527
Hippuric acid	Organic acid And Its derivatives	0.8928031828319802	0.12060187078207311	0.28018616444320016	Inf	Inf
Hydroxyphenyllactic acid	Organic acid And Its derivatives	0.9811203577649704	0.09905383508690084	0.23731647989569996	0.8207085535245549	-0.2850581055681209
Glutaric acid	Organic acid And Its derivatives	1.3110479614290316	0.01206714564966031	0.05664170406983412	0.5857501072107147	-0.7716427817403048
Fumaric acid	Organic acid And Its derivatives	1.6823569677662509	8.109752070045753e-4	0.00601691282616297	0.45203696124708126	-1.145487354043862
Stachydrine hydrochloride	Organic acid And Its derivatives	0.01084062936570587	0.9183416179899456	0.955123884023658	0.9827734291180736	-0.02506924227254011
Allantoin	Organic acid And Its derivatives	0.01171205816753817	0.9330389093022222	0.9623271261861486	1.0083152433721343	0.01194675882499609
Creatine	Organic acid And Its derivatives	1.2679561239461017	0.00655786697898679	0.03427975920834007	1.0258033185327975	0.03675414363693999
(S)-beta-Aminoisobutyric Acid	Organic acid And Its derivatives	1.5524463026805204	0.00122578557970515	0.00854335404036923	2.16812919441484	1.1164507265203103
Guanidinoacetic acid	Organic acid And Its derivatives	0.06560764042159307	0.8117614402769215	0.8806845814325093	1.0166387942253188	0.02380718918309357
Sebacic acid	Organic acid And Its derivatives	1.2259390192686876	0.0294620831505413	0.10267089582764392	4.619250663077519	2.207658835982745
3,4-Dihydroxyphenylacetic Acid	Organic acid And Its derivatives	0.953986876217338	0.10108789702796632	0.2396929517157965	1.8391455124126064	0.8790356296851678
3-hydroxyisovaleric acid	Organicacid and Its derivatives	0.436624956184434	0.5407943797566241	0.701662153463648	0.8817886998438366	-0.18149510600777471
2-hydroxyisovaleric Acid	Organicacid and Its derivatives	1.0859811573339797	0.05526365553630096	0.1569214910290027	1.505905219959851	0.5906309712071185
2-Methyllactic acid	Organicacid and Its derivatives	1.623290693009838	4.401431939272485e-4	0.00404931738413068	1.9677499393809208	0.9765468954044044
Betaine aldehyde chloride	Others	0.16769573334720914	0.7423032896870658	0.8328280811123179	1.054381897619609	0.07639750645385318
Ribose-5-phosphate Barium Salt Hydrate	Others	0.6712724291216746	0.32561206895047545	0.5200748323514539	1.1671264125803773	0.22296082919081792
1-octadecylglycero-3-phosphocholine	Others	1.646137800645028	2.9078306652071935e-4	0.00392965966065017	1.4977489645070226	0.5827958360728298
Betaine	Others	0.3704059782069508	0.45232883552377745	0.6326645791424782	0.9315210487946882	-0.10233972599031294
12,13-DiHOME	Oxidized lipids	1.779675574207057	3.7588048927958217e-4	0.00392965966065017	2.144860217156766	1.1008836288036448
3-(2-Hydroxyphenyl)propanoic acid	Phenolic acids	1.25346000824552	0.01843361805031072	0.07185986697578756	0.6692133289270744	-0.5794619146254293
D-Glucose 6-phosphate	Phosphate sugars	0.5593499609127656	0.33327939896403935	0.5214575630049595	1.3048036799948342	0.3838327560640375
6-Phosphogluconic acid	Phosphate sugars	0.8765319717922366	0.09569609182360604	0.23415001190882329	9.47542984674577	3.2441913916955687
D-Erythrose 4-phosphate	Phosphate sugars	0.6841765091178903	0.25018983475056605	0.4326591127265428	1.0998750451626291	0.1373396310553927
Xyluose-5-phosphate	Phosphate sugars	0.8535381721582616	0.06832846644130551	0.1806384745000031	0.8163378416791265	-0.2927617593017172
disodium D-fructose-6-phosphate	Phosphate sugars	0.37479375306941737	0.5471901019257175	0.7030934270553912	1.0950750769096151	0.13102978249512515
Glycerol 3-phosphate	Phosphoric acids	0.9703729741228494	0.06641488938640917	0.17971087716322484	0.741245890246165	-0.431975894065704
Dihydroxyacetone phosphate	Phosphoric acids	0.2057504435300016	0.6767895628586825	0.7844165180608036	0.8998349505488699	-0.1522676910685618
2-Phospho-D-glyceric acid	Phosphoric acids	1.2093839306646517	0.0111144502052717	0.05438986270664874	0.8924457101935672	-0.16416368598851447
Trimethylamine	Polyamines	0.6816973350988285	0.20486445220259203	0.3769505920527694	1.0551028666043714	0.07738366045419566
Putrescine	Polyamines	1.182404642854513	0.03430351056218546	0.11434503520728488	0.15855156963674147	-2.6569759349105504
Ethanolamine	Polyamines	0.2026775414535077	0.7242194120066028	0.8287087799080528	0.9787416055636462	-0.03100006608637467
Histamine	Polyamines	0.4074042695112711	0.591957011543057	0.7280754687427974	0.9544956036800756	-0.06718954216496927
Spermidine	Polyamines	0.18650857201952983	0.8875799230185913	0.945108251362389	0.9899075081319618	-0.01463436140522299
Acetylcholine	Polyamines	0.7834855570900124	0.15293217819853416	0.31688649536633207	1.5256385857944434	0.6094132372467407
2-Picolinic Acid	Pteridines and derivatives	0.2957259806207523	0.7672444555971424	0.8443360037671902	0.9865381901681056	-0.01955319426829072
gamma-Glu-Met	Small Peptide	1.2141272492341677	0.02582225019284051	0.0927987116305206	0.6276583554779109	-0.671948604205321
Glutathione Oxidized	Small Peptide	0.3804106161530087	0.39796783319156925	0.5868602961297116	1.1171148084105114	0.15977746246665298
Prolylhydroxyproline	Small Peptide	0.5141296051998747	0.4641245793816804	0.6392134925615958	0.9527106628368902	-0.06988995910444798
Phe Val	Small Peptide	0.8584168659498801	0.14077495789626937	0.30763789637216254	0.8614168052178734	-0.21521662576778144
Glycylphenylalanine	Small Peptide	0.40877990271476167	0.5574464263560341	0.7044652640763068	0.9303023289920206	-0.10422845645491352
Anserine	Small Peptide	0.5627467481142184	0.4524928135071129	0.6326645791424782	0.9566156609044648	-0.06398868478386086
Ala-Phe	Small Peptide	0.03322926499517358	0.9858689931942856	0.9864090423729222	1.0022887114241148	0.00329813981450829
Glycyl-L-Proline	Small Peptide	0.5303466519491395	0.362585259152318	0.5559640640335543	0.6357771318560741	-0.6534069694954088
gama-glutamylalanine	Small Peptide	1.6674198831782672	7.312886643604877e-4	0.00579987561389352	0.2135025527030132	-2.2276747756272557
N-Glycyl-L-Leucine	Small Peptide	0.6666935609207748	0.29343131307203213	0.48553382738537687	0.8579052385777776	-0.22110979376394255
Gly-Trp	Small Peptide	0.14463471919075066	0.735775182453277	0.8328280811123179	1.0474044199749226	0.06681859798701939
Leu-Ala	Small Peptide	0.2875246258342043	0.6211444162627366	0.74407924864807	0.7816460405572796	-0.35541264737710015
Phenaceturic acid	Small Peptide	1.1761201150515768	0.04074241986394147	0.1301493967875908	5.513080122577297	2.4628585685258795
Leu Val	Small Peptide	0.46398140189284975	0.3386060133080765	0.5260963536332454	1.075285078332521	0.10471919616133152
D-Alanyl-D-Alanine	Small Peptide	7.231818629562784e-4	0.9219021837097916	0.955123884023658	1.002538443714201	0.00365755986465815
H-Glu(Leu-OH)-OH	Small Peptide	0.34075527508889103	0.4055287983127353	0.5903267317210703	1.083677670664355	0.11593570495241497
L-alpha-Aspartyl-L-phenylalanine	Small Peptide	0.6661999229481508	0.1653731775484756	0.3333904914452794	1.1009433449768804	0.13874022909851894
Phe Met	Small Peptide	0.700252992635647	0.19776770793306933	0.37297441373563733	0.7324005126592279	-0.4492952939068544
Phe Asn	Small Peptide	0.6595475936659811	0.2484982870265728	0.4326591127265428	0.850886828110419	-0.23296083533968032
gamma-Glu-Phe	Small Peptide	1.289919504405061	0.02056248300869191	0.078822851533319	0.7617960092126754	-0.392523364749516
H-Phe-Trp-OH	Small Peptide	0.19769008595731463	0.5539900551390758	0.7039652634363948	1.0873350391004974	0.12079654457195652
1,5-Anhydro-D-Glucitol	Sugar Alcoholss	0.8300939325742674	0.1666952457226397	0.3333904914452794	0.7230206668522551	-0.46789120906764314
Xylonate	Sugar acids	0.17406045147019722	0.6403612061543856	0.7591911206984985	1.007283699599556	0.01047007297905684
Pantothenic acid	Sugars	1.4534588107803852	0.00625719714212052	0.03426560339732668	0.7631889019894308	-0.3898879025287711
Guanidinoethyl Sulfonate	Sulfonic acids	0.2421008819104809	0.8467896149188091	0.9058679601457028	0.985950109779146	-0.02041344848217565
Hypotaurine	Sulfonic acids	1.2953596041824962	0.02275383107237952	0.08321663363908839	0.6604665977815565	-0.5984424939503621
Taurine	Sulfonic acids	0.2980639272681493	0.4540110360495698	0.6326645791424782	1.0290783968600097	0.04135289326479886
Serotonin	Tryptamines	0.991654115838186	0.06766805509250322	0.1806384745000031	2.47010515974944	1.3045724629514612
2-Methylbutanoic acid	fatty acids	1.1304478487006184	0.05308373277039162	0.1526157317148759	0.8469423147464289	-0.23966438396427897
